# Supplementary material for: The evaluation of shotgun sequencing and rpoB metabarcoding for taxonomic profiling of bacterial communities
Source: BMC Microbiol. 2025 Jul 4;25:413. doi: 10.1186/s12866-025-04149-3 (PMC12232104; doi:10.1186/s12866-025-04149-3)
Supplement: Supplementary file 1 — Supplementary Material 1. [file 12866_2025_4149_MOESM1_ESM.xlsx]

## Sheet: TableS1
Table S1. ASV table generated by the FROGS pipeline
FROGS Taxonomic Assignment (with Confidence Scores)	Mock1	Mock2	Mock3	Mock4	Mock5	Mock5M
Bacteria(1.0);Proteobacteria(1.0);Gammaproteobacteria(1.0);Enterobacterales(1.0);Morganellaceae(1.0);Photorhabdus(1.0);Photorhabdus_luminescens(1.0);	991	387	76	1	0	0
Bacteria(1.0);Proteobacteria(1.0);Gammaproteobacteria(1.0);Enterobacterales(1.0);Morganellaceae(1.0);Xenorhabdus(1.0);Xenorhabdus_nematophila(1.0);	9477	30110	144	9	0	0
Bacteria(1.0);Proteobacteria(1.0);Alphaproteobacteria(1.0);Caulobacterales(1.0);Caulobacteraceae(1.0);Brevundimonas(1.0);Brevundimonas_diminuta(0.97);	2835	1588	3859	3710	2574	2129
Bacteria(1.0);Proteobacteria(1.0);Betaproteobacteria(1.0);Burkholderiales(1.0);Comamonadaceae(1.0);Delftia(1.0);Delftia_acidovorans(1.0);	2178	1173	2772	2451	1810	1744
Bacteria(1.0);Proteobacteria(1.0);Betaproteobacteria(1.0);Burkholderiales(1.0);Alcaligenaceae(1.0);Alcaligenes(1.0);Alcaligenes_faecalis(1.0);	272	132	387	401	291	418
Bacteria(1.0);Proteobacteria(1.0);Alphaproteobacteria(1.0);Sphingomonadales(0.99);Sphingomonadaceae(0.99);Sphingomonas(0.95);Sphingomonas_koreensis(0.43);	1409	622	1946	2061	1336	204
Bacteria(1.0);Proteobacteria(1.0);Gammaproteobacteria(1.0);Pseudomonadales(1.0);Pseudomonadaceae(1.0);Pseudomonas(1.0);Pseudomonas_putida(1.0);	1692	545	1441	827	704	388
Bacteria(1.0);Proteobacteria(1.0);Gammaproteobacteria(1.0);Xanthomonadales(1.0);Xanthomonadaceae(1.0);Stenotrophomonas(1.0);Stenotrophomonas_maltophilia(1.0);	327	169	457	454	315	382
Bacteria(1.0);Proteobacteria(1.0);Gammaproteobacteria(1.0);Pseudomonadales(1.0);Pseudomonadaceae(1.0);Pseudomonas(1.0);Pseudomonas_chlororaphis(1.0);	405	241	650	643	445	220
Bacteria(1.0);Proteobacteria(1.0);Gammaproteobacteria(1.0);Pseudomonadales(1.0);Moraxellaceae(1.0);Acinetobacter(1.0);Acinetobacter_sp._NIPH_1867(0.93);	34	22	46	47	52	32
Bacteria(1.0);Proteobacteria(1.0);Alphaproteobacteria(1.0);Rhizobiales(1.0);Brucellaceae(1.0);Ochrobactrum(1.0);Ochrobactrum_anthropi(1.0);	334	194	435	436	338	600
Bacteria(1.0);Proteobacteria(1.0);Betaproteobacteria(1.0);Burkholderiales(1.0);Comamonadaceae(1.0);Variovorax(1.0);Variovorax_paradoxus(1.0);	224	133	286	289	219	63
Bacteria(1.0);Firmicutes(1.0);Bacilli(1.0);Bacillales(1.0);Paenibacillaceae(1.0);Paenibacillus(1.0);Paenibacillus_sp._Y412MC10(0.82);	117	73	243	245	156	29
Bacteria(1.0);Bacteroidetes(1.0);Sphingobacteriia(1.0);Sphingobacteriales(1.0);Sphingobacteriaceae(1.0);Sphingobacterium(1.0);Sphingobacterium_multivorum(0.7);	0	0	0	0	0	0
Bacteria(1.0);Proteobacteria(1.0);Betaproteobacteria(1.0);Burkholderiales(1.0);Alcaligenaceae(1.0);Achromobacter(1.0);Achromobacter_piechaudii(0.84);	779	378	1138	1102	781	311
Bacteria(1.0);Proteobacteria(1.0);Gammaproteobacteria(1.0);Pseudomonadales(1.0);Pseudomonadaceae(1.0);Pseudomonas(1.0);Pseudomonas_protegens(1.0);	219	126	437	251	218	220
Bacteria(1.0);Proteobacteria(1.0);Betaproteobacteria(1.0);Burkholderiales(1.0);Comamonadaceae(1.0);Acidovorax(1.0);Acidovorax_sp._GW101-3H11(0.59);	208	104	277	228	188	153
Bacteria(1.0);Proteobacteria(1.0);Gammaproteobacteria(1.0);Enterobacterales(1.0);Yersiniaceae(1.0);Serratia(1.0);Serratia_liquefaciens(1.0);	30	22	48	60	51	35
Bacteria(1.0);Proteobacteria(1.0);Alphaproteobacteria(1.0);Caulobacterales(1.0);Caulobacteraceae(1.0);Brevundimonas(1.0);Brevundimonas_diminuta(0.99);	210	85	233	171	147	137
Bacteria(1.0);Proteobacteria(1.0);Alphaproteobacteria(1.0);Caulobacterales(1.0);Caulobacteraceae(1.0);Brevundimonas(1.0);Brevundimonas_diminuta(0.99);	224	108	293	234	205	36
Bacteria(1.0);Proteobacteria(1.0);Alphaproteobacteria(1.0);Sphingomonadales(0.98);Sphingomonadaceae(0.98);Sphingomonas(0.84);unclassified(0.41);	151	50	185	195	141	15
Bacteria(1.0);Proteobacteria(1.0);Betaproteobacteria(1.0);Burkholderiales(1.0);Comamonadaceae(1.0);Delftia(1.0);Delftia_acidovorans(1.0);	159	68	173	132	132	86
Bacteria(1.0);Proteobacteria(1.0);Betaproteobacteria(1.0);Burkholderiales(1.0);Comamonadaceae(1.0);Delftia(1.0);Delftia_acidovorans(0.97);	65	29	77	65	53	44
Bacteria(1.0);Proteobacteria(1.0);Betaproteobacteria(1.0);Burkholderiales(1.0);Alcaligenaceae(1.0);Alcaligenes(1.0);Alcaligenes_faecalis(0.99);	9	6	22	14	13	29
Bacteria(1.0);Proteobacteria(1.0);Alphaproteobacteria(1.0);Caulobacterales(1.0);Caulobacteraceae(1.0);Brevundimonas(1.0);Brevundimonas_diminuta(0.97);	86	45	95	90	73	56
Bacteria(1.0);Proteobacteria(1.0);Betaproteobacteria(1.0);Burkholderiales(1.0);Comamonadaceae(1.0);Variovorax(1.0);Variovorax_paradoxus(1.0);	66	27	66	56	61	13
Bacteria(1.0);Proteobacteria(1.0);Betaproteobacteria(1.0);Burkholderiales(1.0);Comamonadaceae(1.0);Delftia(1.0);Delftia_acidovorans(1.0);	58	31	74	84	52	46
Bacteria(1.0);Proteobacteria(1.0);Betaproteobacteria(1.0);Burkholderiales(1.0);Comamonadaceae(1.0);Delftia(1.0);Delftia_acidovorans(1.0);	17	5	31	18	13	31
Bacteria(1.0);Proteobacteria(1.0);Gammaproteobacteria(1.0);Enterobacterales(1.0);Morganellaceae(1.0);Xenorhabdus(1.0);Xenorhabdus_nematophila(1.0);	252	302	0	0	0	0
Bacteria(1.0);Proteobacteria(1.0);Betaproteobacteria(1.0);Burkholderiales(1.0);Comamonadaceae(1.0);Delftia(0.92);Delftia_acidovorans(0.79);	39	25	45	34	38	14
Bacteria(1.0);Proteobacteria(1.0);Betaproteobacteria(1.0);Burkholderiales(1.0);Comamonadaceae(1.0);Delftia(1.0);Delftia_acidovorans(0.96);	52	16	78	64	48	11
Bacteria(1.0);Proteobacteria(1.0);Alphaproteobacteria(1.0);Rhizobiales(1.0);Brucellaceae(1.0);Ochrobactrum(1.0);Ochrobactrum_anthropi(1.0);	45	18	71	33	38	92
Bacteria(1.0);Proteobacteria(1.0);Alphaproteobacteria(1.0);Caulobacterales(1.0);Caulobacteraceae(1.0);Brevundimonas(1.0);Brevundimonas_diminuta(0.99);	72	33	87	64	64	64
Bacteria(1.0);Proteobacteria(1.0);Alphaproteobacteria(1.0);Caulobacterales(1.0);Caulobacteraceae(1.0);Brevundimonas(1.0);Brevundimonas_diminuta(0.98);	39	24	63	45	30	34
Bacteria(1.0);Proteobacteria(1.0);Betaproteobacteria(1.0);Burkholderiales(1.0);Comamonadaceae(1.0);Variovorax(0.98);Variovorax_paradoxus(0.93);	21	4	36	28	23	12
Bacteria(1.0);Proteobacteria(1.0);Betaproteobacteria(1.0);Burkholderiales(1.0);Alcaligenaceae(1.0);Alcaligenes(1.0);Alcaligenes_faecalis(0.96);	1	1	9	1	3	13
Bacteria(1.0);Proteobacteria(1.0);Betaproteobacteria(1.0);Burkholderiales(1.0);Comamonadaceae(1.0);Delftia(1.0);Delftia_acidovorans(0.96);	10	4	21	10	8	10
Bacteria(1.0);Proteobacteria(1.0);Gammaproteobacteria(1.0);Pseudomonadales(1.0);Pseudomonadaceae(1.0);Pseudomonas(1.0);Pseudomonas_chlororaphis(1.0);	23	11	61	30	30	24
Bacteria(1.0);Proteobacteria(1.0);Betaproteobacteria(1.0);Burkholderiales(1.0);Alcaligenaceae(1.0);Alcaligenes(1.0);Alcaligenes_faecalis(0.99);	1	3	8	11	2	7
Bacteria(1.0);Proteobacteria(1.0);Betaproteobacteria(1.0);Burkholderiales(1.0);Comamonadaceae(1.0);Delftia(1.0);Delftia_acidovorans(0.91);	16	11	24	18	11	12
Bacteria(1.0);Proteobacteria(1.0);Gammaproteobacteria(1.0);Enterobacterales(1.0);Morganellaceae(1.0);Xenorhabdus(1.0);Xenorhabdus_nematophila(1.0);	112	123	0	0	0	0
Bacteria(1.0);Proteobacteria(1.0);Betaproteobacteria(1.0);Burkholderiales(1.0);Comamonadaceae(1.0);Delftia(1.0);Delftia_acidovorans(0.96);	27	10	26	14	16	21
Bacteria(1.0);Proteobacteria(1.0);Alphaproteobacteria(1.0);Caulobacterales(1.0);Caulobacteraceae(1.0);Brevundimonas(1.0);Brevundimonas_diminuta(0.99);	41	18	55	66	38	21
Bacteria(1.0);Firmicutes(1.0);Bacilli(1.0);Lactobacillales(1.0);Enterococcaceae(1.0);Enterococcus(1.0);Enterococcus_mundtii(1.0);	2	2	7	5	3	0
Bacteria(1.0);Proteobacteria(1.0);Alphaproteobacteria(1.0);Caulobacterales(1.0);Caulobacteraceae(1.0);Brevundimonas(1.0);Brevundimonas_diminuta(0.97);	8	3	15	6	4	8
Bacteria(1.0);Proteobacteria(1.0);Betaproteobacteria(1.0);Burkholderiales(1.0);Comamonadaceae(1.0);Delftia(1.0);Delftia_acidovorans(0.96);	24	13	24	13	16	9
Bacteria(1.0);Proteobacteria(1.0);Betaproteobacteria(1.0);Burkholderiales(1.0);Comamonadaceae(1.0);Delftia(1.0);Delftia_acidovorans(0.99);	47	15	36	44	35	16
Bacteria(1.0);Proteobacteria(1.0);Alphaproteobacteria(1.0);Caulobacterales(1.0);Caulobacteraceae(1.0);Brevundimonas(1.0);Brevundimonas_diminuta(0.97);	29	13	47	23	27	24
Bacteria(1.0);Proteobacteria(1.0);Betaproteobacteria(1.0);Burkholderiales(1.0);Alcaligenaceae(1.0);Achromobacter(1.0);Achromobacter_piechaudii(0.9);	29	9	47	39	27	23
Bacteria(1.0);Proteobacteria(1.0);Gammaproteobacteria(1.0);Pseudomonadales(1.0);Pseudomonadaceae(1.0);Pseudomonas(1.0);Pseudomonas_putida(1.0);	34	11	32	13	17	8
Bacteria(1.0);Proteobacteria(1.0);Betaproteobacteria(1.0);Burkholderiales(1.0);Comamonadaceae(1.0);Delftia(1.0);Delftia_acidovorans(0.98);	37	14	39	41	23	18
Bacteria(1.0);Proteobacteria(1.0);Betaproteobacteria(1.0);Burkholderiales(1.0);Comamonadaceae(1.0);Delftia(1.0);Delftia_acidovorans(0.98);	32	17	41	31	38	35
Bacteria(1.0);Proteobacteria(1.0);Betaproteobacteria(1.0);Burkholderiales(1.0);Comamonadaceae(1.0);Delftia(1.0);Delftia_acidovorans(0.99);	33	23	29	23	17	21
Bacteria(1.0);Proteobacteria(1.0);Betaproteobacteria(1.0);Burkholderiales(1.0);Comamonadaceae(1.0);Variovorax(1.0);Variovorax_paradoxus(1.0);	20	8	19	28	17	3
Bacteria(1.0);Proteobacteria(1.0);Gammaproteobacteria(1.0);Pseudomonadales(1.0);Pseudomonadaceae(1.0);Pseudomonas(1.0);Pseudomonas_chlororaphis(1.0);	21	6	27	18	13	7
Bacteria(1.0);Proteobacteria(1.0);Alphaproteobacteria(1.0);Caulobacterales(1.0);Caulobacteraceae(1.0);Brevundimonas(1.0);Brevundimonas_diminuta(0.97);	4	1	10	5	7	8
Bacteria(1.0);Proteobacteria(1.0);Betaproteobacteria(1.0);Burkholderiales(1.0);Alcaligenaceae(1.0);Achromobacter(1.0);Achromobacter_piechaudii(0.81);	33	13	35	34	25	14
Bacteria(1.0);Proteobacteria(1.0);Betaproteobacteria(1.0);Burkholderiales(1.0);Comamonadaceae(1.0);Variovorax(1.0);Variovorax_paradoxus(1.0);	21	14	30	26	15	2
Bacteria(1.0);Proteobacteria(1.0);Betaproteobacteria(1.0);Burkholderiales(1.0);Alcaligenaceae(1.0);Achromobacter(1.0);Achromobacter_piechaudii(0.89);	32	9	43	37	34	12
Bacteria(1.0);Proteobacteria(1.0);Betaproteobacteria(1.0);Burkholderiales(1.0);Comamonadaceae(1.0);Delftia(1.0);Delftia_acidovorans(0.97);	52	66	6	0	0	0
Bacteria(1.0);Proteobacteria(1.0);Alphaproteobacteria(1.0);Sphingomonadales(0.99);Sphingomonadaceae(0.99);Sphingomonas(0.94);Sphingomonas_koreensis(0.44);	1	1	2	4	5	0
Bacteria(1.0);Proteobacteria(1.0);Gammaproteobacteria(1.0);Xanthomonadales(1.0);Xanthomonadaceae(1.0);Stenotrophomonas(1.0);Stenotrophomonas_maltophilia(1.0);	24	10	31	29	16	24
Bacteria(1.0);Proteobacteria(1.0);Alphaproteobacteria(1.0);Caulobacterales(1.0);Caulobacteraceae(1.0);Brevundimonas(1.0);Brevundimonas_diminuta(1.0);	18	8	24	28	26	19
Bacteria(1.0);Proteobacteria(1.0);Alphaproteobacteria(1.0);Caulobacterales(1.0);Caulobacteraceae(1.0);Brevundimonas(1.0);Brevundimonas_diminuta(0.97);	29	64	9	5	6	3
Bacteria(1.0);Proteobacteria(1.0);Betaproteobacteria(1.0);Burkholderiales(1.0);Comamonadaceae(1.0);Delftia(0.53);Delftia_acidovorans(0.49);	8	5	12	3	5	3
Bacteria(1.0);Proteobacteria(1.0);Betaproteobacteria(1.0);Burkholderiales(1.0);Comamonadaceae(1.0);Delftia(0.98);Delftia_acidovorans(0.86);	4	5	11	4	4	5
Bacteria(1.0);Proteobacteria(1.0);Gammaproteobacteria(1.0);Enterobacterales(1.0);Morganellaceae(1.0);Xenorhabdus(1.0);Xenorhabdus_nematophila(1.0);	45	50	1	0	0	0
Bacteria(1.0);Proteobacteria(1.0);Alphaproteobacteria(1.0);Sphingomonadales(0.97);Sphingomonadaceae(0.97);Sphingomonas(0.94);Sphingomonas_koreensis(0.46);	8	3	11	8	4	0
Bacteria(1.0);Proteobacteria(1.0);Gammaproteobacteria(1.0);Pseudomonadales(1.0);Pseudomonadaceae(1.0);Pseudomonas(1.0);Pseudomonas_putida(0.86);	65	62	5	1	0	0
Bacteria(1.0);Proteobacteria(1.0);Gammaproteobacteria(1.0);Pseudomonadales(1.0);Pseudomonadaceae(1.0);Pseudomonas(1.0);Pseudomonas_putida(1.0);	12	2	16	11	9	5
Bacteria(1.0);Proteobacteria(1.0);Gammaproteobacteria(1.0);Enterobacterales(1.0);Morganellaceae(1.0);Xenorhabdus(1.0);Xenorhabdus_nematophila(1.0);	55	82	3	0	0	0
Bacteria(1.0);Proteobacteria(1.0);Betaproteobacteria(1.0);Burkholderiales(1.0);Alcaligenaceae(1.0);Alcaligenes(1.0);Alcaligenes_faecalis(0.98);	3	2	10	2	1	9
Bacteria(1.0);Proteobacteria(1.0);Gammaproteobacteria(1.0);Pseudomonadales(1.0);Pseudomonadaceae(1.0);Pseudomonas(1.0);Pseudomonas_putida(1.0);	24	2	26	12	10	3
Bacteria(1.0);Proteobacteria(1.0);Alphaproteobacteria(1.0);Sphingomonadales(0.97);Sphingomonadaceae(0.97);Sphingomonas(0.85);Sphingomonas_koreensis(0.4);	24	4	25	19	11	2
Bacteria(1.0);Proteobacteria(1.0);Alphaproteobacteria(1.0);Caulobacterales(1.0);Caulobacteraceae(1.0);Brevundimonas(1.0);Brevundimonas_diminuta(0.94);	3	2	6	2	5	2
Bacteria(1.0);Proteobacteria(1.0);Alphaproteobacteria(1.0);Sphingomonadales(0.97);Sphingomonadaceae(0.96);Sphingomonas(0.87);unclassified(0.34);	9	2	19	10	19	3
Bacteria(1.0);Proteobacteria(1.0);Betaproteobacteria(1.0);Burkholderiales(1.0);Comamonadaceae(1.0);Delftia(1.0);Delftia_acidovorans(0.99);	11	6	10	11	8	5
Bacteria(1.0);Proteobacteria(1.0);Betaproteobacteria(1.0);Burkholderiales(1.0);Comamonadaceae(1.0);Delftia(1.0);Delftia_acidovorans(0.96);	7	3	11	5	4	13
Bacteria(1.0);Proteobacteria(1.0);Betaproteobacteria(1.0);Burkholderiales(1.0);Comamonadaceae(1.0);Delftia(1.0);Delftia_acidovorans(0.98);	12	1	13	10	9	6
Bacteria(1.0);Proteobacteria(1.0);Alphaproteobacteria(1.0);Caulobacterales(1.0);Caulobacteraceae(1.0);Brevundimonas(1.0);Brevundimonas_diminuta(0.97);	17	3	15	7	11	12
Bacteria(1.0);Proteobacteria(1.0);Betaproteobacteria(1.0);Burkholderiales(1.0);Comamonadaceae(1.0);Delftia(0.99);Delftia_acidovorans(0.94);	4	1	3	4	5	3
Bacteria(1.0);Proteobacteria(1.0);Alphaproteobacteria(1.0);Caulobacterales(1.0);Caulobacteraceae(1.0);Brevundimonas(1.0);Brevundimonas_diminuta(0.97);	14	2	14	11	14	3
Bacteria(1.0);Proteobacteria(1.0);Betaproteobacteria(1.0);Burkholderiales(1.0);Comamonadaceae(1.0);Variovorax(0.92);Variovorax_paradoxus(0.8);	6	0	5	9	4	2
Bacteria(1.0);Proteobacteria(1.0);Betaproteobacteria(1.0);Burkholderiales(1.0);Comamonadaceae(1.0);Delftia(1.0);Delftia_acidovorans(0.98);	9	2	10	8	5	9
Bacteria(1.0);Proteobacteria(1.0);Betaproteobacteria(1.0);Burkholderiales(1.0);Alcaligenaceae(1.0);Achromobacter(1.0);Achromobacter_sp._DH1f(0.65);	0	0	0	0	0	0
Bacteria(1.0);Proteobacteria(1.0);Gammaproteobacteria(1.0);Enterobacterales(1.0);Enterobacteriaceae(1.0);Shigella(0.85);Shigella_boydii(0.64);	0	0	0	0	0	0
Bacteria(1.0);Firmicutes(1.0);Bacilli(1.0);Lactobacillales(1.0);Lactobacillaceae(1.0);Lactobacillus(1.0);Lactobacillus_fermentum(1.0);	0	0	0	0	0	0
Bacteria(1.0);Firmicutes(1.0);Bacilli(1.0);Lactobacillales(1.0);Enterococcaceae(1.0);Enterococcus(1.0);Enterococcus_faecalis(1.0);	0	0	0	0	0	0
Bacteria(1.0);Firmicutes(1.0);Bacilli(1.0);Bacillales(1.0);Listeriaceae(1.0);Listeria(1.0);Listeria_monocytogenes(1.0);	0	0	0	0	0	0
Bacteria(1.0);Firmicutes(1.0);Bacilli(1.0);Bacillales(1.0);Bacillaceae(1.0);Bacillus(1.0);Bacillus_subtilis(1.0);	0	0	0	0	0	0
Bacteria(1.0);Proteobacteria(1.0);Gammaproteobacteria(1.0);Enterobacterales(1.0);Enterobacteriaceae(1.0);Salmonella(1.0);Salmonella_enterica(1.0);	0	0	0	0	0	0
Bacteria(1.0);Proteobacteria(1.0);Gammaproteobacteria(1.0);Enterobacterales(1.0);Enterobacteriaceae(1.0);Escherichia(0.62);Escherichia_coli(0.62);	0	0	0	0	0	0
Bacteria(1.0);Proteobacteria(1.0);Gammaproteobacteria(1.0);Pseudomonadales(1.0);Pseudomonadaceae(1.0);Pseudomonas(1.0);Pseudomonas_aeruginosa(1.0);	0	0	0	0	0	0
Bacteria(1.0);Proteobacteria(1.0);Gammaproteobacteria(1.0);Enterobacterales(1.0);Enterobacteriaceae(1.0);Salmonella(1.0);Salmonella_enterica(1.0);	0	0	0	0	0	0
Bacteria(1.0);Firmicutes(1.0);Bacilli(1.0);Bacillales(1.0);Staphylococcaceae(1.0);Staphylococcus(1.0);Staphylococcus_aureus(1.0);	0	0	0	0	0	0
Bacteria(1.0);Proteobacteria(1.0);Gammaproteobacteria(1.0);Enterobacterales(1.0);Enterobacteriaceae(1.0);Salmonella(0.47);Salmonella_enterica(0.46);	0	0	0	0	0	0
Bacteria(1.0);Firmicutes(1.0);Bacilli(1.0);Bacillales(1.0);Listeriaceae(1.0);Listeria(1.0);Listeria_monocytogenes(0.73);	0	0	0	0	0	0
Bacteria(1.0);Proteobacteria(1.0);Gammaproteobacteria(1.0);Enterobacterales(1.0);Enterobacteriaceae(1.0);Shigella(0.82);Shigella_flexneri(0.82);	0	0	0	0	0	0
Bacteria(1.0);Proteobacteria(1.0);Gammaproteobacteria(1.0);Enterobacterales(1.0);Enterobacteriaceae(1.0);Salmonella(0.37);Salmonella_enterica(0.36);	0	0	0	0	0	0
Bacteria(1.0);Firmicutes(1.0);Bacilli(1.0);Bacillales(1.0);Bacillaceae(0.92);Bacillus(0.92);Bacillus_subtilis(0.92);	0	0	0	0	0	0
Bacteria(1.0);Proteobacteria(1.0);Gammaproteobacteria(0.98);Enterobacterales(0.98);Enterobacteriaceae(0.98);Shigella(0.88);Shigella_boydii(0.49);	0	0	0	0	0	0
Bacteria(1.0);Firmicutes(1.0);Bacilli(1.0);Lactobacillales(1.0);Enterococcaceae(1.0);Enterococcus(1.0);Enterococcus_faecalis(1.0);	0	0	0	0	0	0
Bacteria(1.0);Proteobacteria(1.0);Gammaproteobacteria(1.0);Enterobacterales(1.0);Enterobacteriaceae(1.0);Salmonella(1.0);Salmonella_enterica(1.0);	0	0	0	0	0	0
Bacteria(1.0);Proteobacteria(1.0);Gammaproteobacteria(1.0);Enterobacterales(1.0);Enterobacteriaceae(1.0);Shigella(0.54);Shigella_boydii(0.41);	0	0	0	0	0	0
Bacteria(1.0);Firmicutes(1.0);Bacilli(1.0);Bacillales(1.0);Listeriaceae(1.0);Listeria(1.0);Listeria_innocua(0.73);	0	0	0	0	0	0
Bacteria(1.0);Firmicutes(1.0);Bacilli(1.0);Bacillales(1.0);Bacillaceae(0.99);Bacillus(0.99);Bacillus_subtilis(0.99);	0	0	0	0	0	0
Bacteria(1.0);Firmicutes(1.0);Bacilli(1.0);Bacillales(1.0);Listeriaceae(1.0);Listeria(1.0);Listeria_monocytogenes(0.95);	0	0	0	0	0	0
Bacteria(1.0);Proteobacteria(1.0);Gammaproteobacteria(1.0);Enterobacterales(1.0);Enterobacteriaceae(1.0);Salmonella(0.8);Salmonella_enterica(0.8);	0	0	0	0	0	0
Bacteria(1.0);Proteobacteria(1.0);Gammaproteobacteria(0.99);Enterobacterales(0.99);Enterobacteriaceae(0.99);Shigella(0.97);Shigella_boydii(0.67);	0	0	0	0	0	0
Bacteria(1.0);Firmicutes(1.0);Bacilli(1.0);Bacillales(1.0);Bacillaceae(0.92);Bacillus(0.92);Bacillus_subtilis(0.92);	0	0	0	0	0	0
Bacteria(1.0);Proteobacteria(1.0);Gammaproteobacteria(1.0);Enterobacterales(1.0);Enterobacteriaceae(1.0);Salmonella(1.0);Salmonella_enterica(1.0);	0	0	0	0	0	0
Bacteria(1.0);Proteobacteria(1.0);Gammaproteobacteria(0.99);Enterobacterales(0.99);Enterobacteriaceae(0.99);Shigella(0.74);Shigella_boydii(0.48);	0	0	0	0	0	0
Bacteria(1.0);Firmicutes(1.0);Bacilli(1.0);Bacillales(1.0);Listeriaceae(1.0);Listeria(1.0);Listeria_monocytogenes(1.0);	0	0	0	0	0	0
Bacteria(1.0);Firmicutes(1.0);Bacilli(1.0);Bacillales(1.0);Listeriaceae(1.0);Listeria(1.0);Listeria_monocytogenes(1.0);	0	0	0	0	0	0
Bacteria(1.0);Firmicutes(1.0);Bacilli(1.0);Lactobacillales(1.0);Enterococcaceae(1.0);Enterococcus(1.0);Enterococcus_mundtii(1.0);	0	0	0	0	0	0
Bacteria(1.0);Proteobacteria(1.0);Alphaproteobacteria(1.0);Rhizobiales(0.99);Brucellaceae(0.94);Ochrobactrum(0.89);Ochrobactrum_rhizosphaerae(0.7);	0	0	0	0	0	0
Bacteria(1.0);Firmicutes(1.0);Bacilli(1.0);Lactobacillales(1.0);Enterococcaceae(1.0);Enterococcus(1.0);Enterococcus_casseliflavus(1.0);	0	0	0	0	0	0
Bacteria(1.0);Firmicutes(1.0);Bacilli(1.0);Lactobacillales(1.0);Enterococcaceae(1.0);Enterococcus(1.0);Enterococcus_casseliflavus(1.0);	0	0	0	0	0	0
Bacteria(1.0);Proteobacteria(1.0);Gammaproteobacteria(1.0);Enterobacterales(1.0);Hafniaceae(1.0);Hafnia(1.0);Hafnia_alvei(1.0);	0	0	0	0	0	0
Bacteria(1.0);Firmicutes(1.0);Bacilli(1.0);Lactobacillales(0.97);Enterococcaceae(0.96);Enterococcus(0.96);Enterococcus_rotai(0.5);	0	0	0	0	0	0
Bacteria(1.0);Firmicutes(1.0);Bacilli(1.0);Lactobacillales(1.0);Enterococcaceae(1.0);Enterococcus(1.0);Enterococcus_casseliflavus(1.0);	0	0	0	0	0	0
Bacteria(1.0);Firmicutes(1.0);Bacilli(1.0);Lactobacillales(1.0);Enterococcaceae(1.0);Enterococcus(1.0);Enterococcus_casseliflavus(0.99);	0	0	0	0	0	0
Bacteria(1.0);Firmicutes(1.0);Bacilli(1.0);Lactobacillales(1.0);Enterococcaceae(1.0);Enterococcus(1.0);Enterococcus_casseliflavus(1.0);	0	0	0	0	0	0
Bacteria(1.0);Proteobacteria(1.0);Gammaproteobacteria(1.0);Enterobacterales(1.0);Morganellaceae(1.0);Xenorhabdus(1.0);Xenorhabdus_bovienii(1.0);	0	0	0	0	0	0
Bacteria(1.0);Firmicutes(1.0);Bacilli(1.0);Lactobacillales(1.0);Enterococcaceae(1.0);Enterococcus(1.0);Enterococcus_casseliflavus(1.0);	0	0	0	0	0	0
Bacteria(1.0);Firmicutes(1.0);Bacilli(1.0);Lactobacillales(1.0);Lactobacillaceae(1.0);Lactobacillus(1.0);Lactobacillus_brevis(1.0);	0	0	0	0	0	0
Bacteria(1.0);Firmicutes(1.0);Bacilli(1.0);Lactobacillales(1.0);Enterococcaceae(1.0);Enterococcus(1.0);Enterococcus_casseliflavus(1.0);	0	0	0	0	0	0
Bacteria(1.0);Proteobacteria(1.0);Gammaproteobacteria(1.0);Enterobacterales(1.0);Enterobacteriaceae(1.0);Klebsiella(1.0);Klebsiella_quasipneumoniae(0.97);	0	0	0	0	0	0
Bacteria(1.0);Firmicutes(1.0);Bacilli(1.0);Lactobacillales(1.0);Enterococcaceae(1.0);Enterococcus(1.0);Enterococcus_casseliflavus(1.0);	0	0	0	0	0	0
Bacteria(1.0);Proteobacteria(1.0);Alphaproteobacteria(1.0);Rhizobiales(1.0);Rhizobiaceae(1.0);Rhizobium(0.82);Rhizobium_sp._IRBG74(0.73);	0	0	0	0	0	0
Bacteria(1.0);Proteobacteria(1.0);Alphaproteobacteria(1.0);Rhizobiales(1.0);Rhizobiaceae(1.0);Rhizobium(0.97);Rhizobium_sp._Leaf202(0.25);	0	0	0	0	0	0
Bacteria(1.0);Proteobacteria(1.0);Gammaproteobacteria(1.0);Pseudomonadales(1.0);Pseudomonadaceae(1.0);Pseudomonas(1.0);Pseudomonas_stutzeri(0.88);	0	0	0	0	0	0
Bacteria(1.0);Proteobacteria(1.0);Alphaproteobacteria(1.0);Rhizobiales(1.0);Rhizobiaceae(1.0);Rhizobium(1.0);Rhizobium_sp._IRBG74(0.94);	0	0	0	0	0	0
Bacteria(1.0);Firmicutes(1.0);Bacilli(1.0);Lactobacillales(1.0);Enterococcaceae(1.0);Enterococcus(1.0);Enterococcus_casseliflavus(0.99);	0	0	0	0	0	0
Bacteria(1.0);Firmicutes(1.0);Bacilli(1.0);Lactobacillales(1.0);Enterococcaceae(1.0);Enterococcus(1.0);Enterococcus_casseliflavus(1.0);	0	0	0	0	0	0
Bacteria(1.0);Firmicutes(1.0);Bacilli(1.0);Lactobacillales(0.98);Enterococcaceae(0.98);Enterococcus(0.98);Enterococcus_rotai(0.5);	0	0	0	0	0	0
Bacteria(1.0);Firmicutes(1.0);Bacilli(1.0);Lactobacillales(1.0);Enterococcaceae(1.0);Enterococcus(1.0);Enterococcus_mundtii(1.0);	0	0	0	0	0	0
Bacteria(1.0);Proteobacteria(1.0);Gammaproteobacteria(1.0);Xanthomonadales(1.0);Xanthomonadaceae(1.0);Stenotrophomonas(1.0);Stenotrophomonas_maltophilia(1.0);	0	0	0	0	0	0
Bacteria(1.0);Firmicutes(1.0);Bacilli(1.0);Lactobacillales(0.98);Enterococcaceae(0.98);Enterococcus(0.98);Enterococcus_rotai(0.4);	0	0	0	0	0	0
Bacteria(1.0);Proteobacteria(1.0);Alphaproteobacteria(1.0);Rhizobiales(1.0);Rhizobiaceae(1.0);Rhizobium(0.94);Rhizobium_sp._Leaf202(0.4);	0	0	0	0	0	0
Bacteria(1.0);Firmicutes(1.0);Bacilli(1.0);Lactobacillales(1.0);Enterococcaceae(1.0);Enterococcus(1.0);Enterococcus_mundtii(1.0);	0	0	0	0	0	0
Bacteria(1.0);Proteobacteria(1.0);Gammaproteobacteria(1.0);Enterobacterales(0.99);Morganellaceae(0.99);Providencia(0.95);Providencia_sneebia(0.61);	0	0	0	0	0	0
Bacteria(1.0);Proteobacteria(1.0);Alphaproteobacteria(1.0);Rhizobiales(1.0);Brucellaceae(0.98);Ochrobactrum(0.98);Ochrobactrum_rhizosphaerae(0.64);	0	0	0	0	0	0
Bacteria(1.0);Firmicutes(1.0);Bacilli(1.0);Lactobacillales(1.0);Enterococcaceae(1.0);Enterococcus(1.0);Enterococcus_mundtii(1.0);	0	0	0	0	0	0
Bacteria(1.0);Firmicutes(1.0);Bacilli(1.0);Lactobacillales(1.0);Enterococcaceae(1.0);Enterococcus(1.0);Enterococcus_mundtii(1.0);	0	0	0	0	0	0
Bacteria(1.0);Proteobacteria(1.0);Alphaproteobacteria(1.0);Rhizobiales(1.0);Brucellaceae(0.93);Ochrobactrum(0.91);Ochrobactrum_rhizosphaerae(0.56);	0	0	0	0	0	0
Bacteria(1.0);Proteobacteria(0.86);Betaproteobacteria(0.6);Nitrosomonadales(0.51);Methylophilaceae(0.49);Methylobacillus(0.28);Methylobacillus_flagellatus(0.28);	0	0	0	0	0	0
Bacteria(1.0);Proteobacteria(1.0);Alphaproteobacteria(1.0);Rhizobiales(1.0);Rhizobiaceae(1.0);Rhizobium(0.95);Rhizobium_sp._Leaf202(0.22);	0	0	0	0	0	0
Bacteria(1.0);Actinobacteria(1.0);Actinobacteria(1.0);Corynebacteriales(1.0);Corynebacteriaceae(1.0);Corynebacterium(1.0);Corynebacterium_glyciniphilum(1.0);	0	0	0	0	0	0
Bacteria(1.0);Firmicutes(1.0);Bacilli(1.0);Lactobacillales(1.0);Enterococcaceae(1.0);Enterococcus(1.0);Enterococcus_casseliflavus(0.99);	0	0	0	0	0	0
Bacteria(1.0);Proteobacteria(1.0);Alphaproteobacteria(1.0);Rhizobiales(1.0);Rhizobiaceae(1.0);Rhizobium(0.85);Rhizobium_sp._Root564(0.5);	0	0	0	0	0	0
Bacteria(1.0);Proteobacteria(0.99);Betaproteobacteria(0.99);Nitrosomonadales(0.98);Methylophilaceae(0.97);Methylotenera(0.94);Methylotenera_sp._L2L1(0.48);	0	0	0	0	0	0
Bacteria(1.0);Proteobacteria(1.0);Alphaproteobacteria(1.0);Rhizobiales(1.0);Rhizobiaceae(1.0);Rhizobium(0.91);Rhizobium_sp._Leaf202(0.13);	0	0	0	0	0	0
Bacteria(1.0);Proteobacteria(1.0);Gammaproteobacteria(1.0);Enterobacterales(1.0);Enterobacteriaceae(1.0);Klebsiella(1.0);Klebsiella_pneumoniae(1.0);	0	0	0	0	0	0
Bacteria(1.0);Proteobacteria(1.0);Gammaproteobacteria(1.0);Enterobacterales(1.0);Yersiniaceae(1.0);Serratia(1.0);Serratia_marcescens(1.0);	0	0	0	0	0	0
Bacteria(1.0);Proteobacteria(1.0);Gammaproteobacteria(1.0);Enterobacterales(1.0);Enterobacteriaceae(1.0);Klebsiella(1.0);Klebsiella_oxytoca(0.99);	0	0	0	0	0	0
Bacteria(1.0);Proteobacteria(1.0);Alphaproteobacteria(1.0);Caulobacterales(0.98);Caulobacteraceae(0.95);Brevundimonas(0.95);Brevundimonas_sp._Leaf280(0.28);	0	0	0	0	0	0
Bacteria(1.0);Proteobacteria(1.0);Gammaproteobacteria(1.0);Enterobacterales(1.0);Yersiniaceae(1.0);Serratia(1.0);Serratia_marcescens(0.98);	0	0	0	0	0	0
Bacteria(1.0);Proteobacteria(1.0);Alphaproteobacteria(1.0);Rhizobiales(1.0);Brucellaceae(0.93);Ochrobactrum(0.9);Ochrobactrum_rhizosphaerae(0.55);	0	0	0	0	0	0
Bacteria(1.0);Proteobacteria(1.0);Alphaproteobacteria(1.0);Rhizobiales(0.99);Brucellaceae(0.91);Ochrobactrum(0.8);Ochrobactrum_rhizosphaerae(0.52);	0	0	0	0	0	0
Bacteria(1.0);Proteobacteria(1.0);Alphaproteobacteria(1.0);Rhizobiales(1.0);Brucellaceae(0.91);Ochrobactrum(0.85);Ochrobactrum_rhizosphaerae(0.45);	0	0	0	0	0	0
Bacteria(1.0);Firmicutes(1.0);Bacilli(1.0);Lactobacillales(1.0);Enterococcaceae(1.0);Enterococcus(1.0);Enterococcus_mundtii(0.55);	0	0	0	0	0	0
Bacteria(1.0);Firmicutes(1.0);Bacilli(1.0);Lactobacillales(1.0);Enterococcaceae(1.0);Enterococcus(1.0);Enterococcus_mundtii(1.0);	0	0	0	0	0	0

## Sheet: TableS2
Table S2: Reference genomes used for the quantification with CovDepth methods
Taxa	NCBI accession	NCBI species	GTDB accession	GTDB taxa
Brevundimonas diminuta	GCA_900445995.1	Brevundimonas diminuta	GCF_900163625.1	Brevundimonas diminuta
Alcaligenes faecalis	GCA_000967305.2	Alcaligenes faecalis	GCF_026344135.1	Alcaligenes_parafaecalis
Ochrobactrum anthropi	GCA_015326295.1	Ochrobactrum anthropi	GCF_000017405.1	Brucella_anthropi
Serratia liquefaciens	GCA_008364325.2	Serratia liquefaciens	GCF_000422085.1	Serratia liquefaciens
Photorhabdus luminescens	GCA_001083805.1	Photorhabdus luminescens	GCF_003343245.1	Photorhabdus_laumondii.
Stenotrophomonas maltophilia	GCA_900475405.1	Stenotrophomonas maltophilia	GCF_900186865.1	Stenotrophomonas maltophilia
Xenorhabdus nematophila	GCA_014295015.1	Xenorhabdus nematophila	GCF_000252955.1	Xenorhabdus nematophila
Variovorax paradoxus	GCA_033807855.1	Variovorax paradoxus	GCA_016806145.1	Variovorax paradoxus
Delftia acidovorans	GCA_000018665.1	Delftia acidovorans	GCF_001598795.1	Delftia acidovorans
Enterococcus mundtii	GCA_002813755.1	Enterococcus mundtii	GCF_013394305.1	Enterococcus mundtii
Pseudomonas chlororaphis	GCA_014524625.1	Pseudomonas chlororaphis	GCF_013466605.1	Pseudomonas chlororaphis subsp. aurantiaca
Pseudomonas protegens	GCA_900560965.1	Pseudomonas protegens	GCF_000397205.1	Pseudomonas protegens
Pseudomonas putida	GCA_000412675.1	Pseudomonas putida	GCF_021283545.2	Pseudomonas alloputida
Acidovorax	GCF_003269065.1	Acidovorax anthurii	GCF_002245625.1	Acidovorax kalamii
	GCA_023913775.1	Acidovorax facilis
	GCA_000204195.2	Acidovorax radicis
Acinetobacter	GCA_008632635.1	Acinetobacter baumannii	GCF_000369485.1	Acinetobacter dispersus
	GCA_017498585.1	Acinetobacter towneri
	GCA_018336855.1	Acinetobacter junii
Paenibacillus	GCF_006274405.1	Paenibacillus polymyxa	GCF_002573715.1	Paenibacillus sp. EZ-K15
	GCA_029625475.1	Paenibacillus elgii
	GCA_900156375.1	Paenibacillus macquariensis
Sphingobacterium	GCA_003610355.1	Sphingobacterium detergens	GCF_003610355.1	Sphingobacterium detergens
	GCA_016725865.1	Sphingobacterium multivorum
	GCA_900168125.1	Sphingobacterium nematocida
Sphingomonas	GCF_001922385.1	Sphingomonas koreensis	GCF_002797435.1	Sphingomonas koreensis
	GCF_016027095.1	Sphingomonas paucimobilis
	GCF_002374275.1	Sphingomonas terrae
Achromobacter	GCA_902860155.1	Achromobacter piechaudii	GCF_012928505.1	Achromobacter sp. Bel

## Sheet: TableS3
Table S3: MAGs quality assessment and taxonomic identification
Mock	MAG	Completeness	Contamination	ANI	Align fraction ref	Align fraction query	Ref name
Mock1	MAG.001	98.61	0.77	96.98	81.46	85.47	NZ_KB850048.1 Acinetobacter dispersus strain ANC 4105 acLZY-supercont1.1. whole genome shotgun sequence
Mock1	MAG.002	70.23	0.43	96.02	57.73	77.9	CP063166.1 Variovorax paradoxus strain VAI-C chromosome. complete genome
Mock1	MAG.003	0	0	99.97	11.63	98.39	NZ_CP024901.1 Photorhabdus laumondii subsp. laumondii strain TT01 chromosome. complete genome
Mock1	MAG.004	0	0	93.77	2.44	25.51	CP063166.1 Variovorax paradoxus strain VAI-C chromosome. complete genome
Mock1	MAG.005	99.78	0.59	97.52	89.01	85.57	NZ_NOIG01000001.1 Acidovorax kalamii strain KNDSW-TSA6 contig_1. whole genome shotgun sequence
Mock1	MAG.007	94.66	1.03	98.1	76.42	86.89	NZ_BCZP01000001.1 Delftia acidovorans NBRC 14950. whole genome shotgun sequence
Mock1	MAG.008	4.17	0	99.71	6.22	97.57	NC_014228.1 Xenorhabdus nematophila ATCC 19061. complete sequence
Mock1	MAG.009	97.36	1.59	97.27	74.18	85.88	NZ_CP128540.1 Pseudomonas alloputida strain NMI24_14 chromosome. complete genome
Mock1	MAG.010	99.54	0.93	87	37.97	40.06	NZ_PGEN01000001.1 Sphingomonas koreensis strain JSS26 Ga0059261_unitig_0_quiver.1. whole genome shotgun sequence
Mock1	MAG.011	0	0	99.55	7.66	77.29	NC_014228.1 Xenorhabdus nematophila ATCC 19061. complete sequence
Mock1	MAG.012	96.72	0.51	96.03	77.78	81.5	NZ_PDHM01000001.1 Paenibacillus sp. EZ-K15 NODE_10_length_63251_cov_195.071747. whole genome shotgun sequence
Mock1	MAG.013	99.84	2.14	95.03	74.37	76.17	NZ_RAPY01000001.1 Sphingobacterium detergens strain CECT 7938 Ga0244598_101. whole genome shotgun sequence
Mock1	MAG.014	32.76	0	99.98	33.53	99.58	NZ_CP024901.1 Photorhabdus laumondii subsp. laumondii strain TT01 chromosome. complete genome
Mock1	MAG.016	8.33	0	99.2	7.01	94.18	NC_014228.1 Xenorhabdus nematophila ATCC 19061. complete sequence
Mock1	MAG.017	0	0	97.15	7.51	85.52	NZ_BCZP01000001.1 Delftia acidovorans NBRC 14950. whole genome shotgun sequence
Mock1	MAG.018	99.53	0	98.5	94.49	91.39	NZ_JAPKNA010000001.1 Alcaligenes faecalis subsp. parafaecalis strain DSM 13975 RM15_1. whole genome shotgun sequence
Mock1	MAG.019	93.91	0	97.42	77.46	88.15	NC_009667.1 Brucella anthropi ATCC 49188 chromosome 1. complete sequence
Mock1	MAG.020	98.43	0.52	98.23	82.14	90.62	NZ_LT906480.1 Stenotrophomonas maltophilia strain NCTC10257 chromosome 1. complete sequence
Mock1	MAG.021	40.54	0	99.06	24.28	92.88	NC_014228.1 Xenorhabdus nematophila ATCC 19061. complete sequence
Mock1	MAG.022	100	0	98.03	85.48	88.96	NZ_FUIE01000088.1 Brevundimonas diminuta 3F5N. whole genome shotgun sequence
Mock1	MAG.023	1.72	0	98.61	4.35	91.76	NC_014228.1 Xenorhabdus nematophila ATCC 19061. complete sequence
Mock1	MAG.024	48.28	0	98.7	75.16	96.25	NC_021741.1 Serratia liquefaciens ATCC 27592. complete sequence
Mock1	MAG.025	96.61	0.76	94.62	80.88	80.35	NZ_JABBJN010000001.1 Achromobacter sp. Bel Contig_1. whole genome shotgun sequence
Mock1	MAG.026	0	0	99.51	7.08	96.76	NC_014228.1 Xenorhabdus nematophila ATCC 19061. complete sequence
Mock1	MAG.027	47.13	0	99.97	36.21	99.99	NZ_CP024901.1 Photorhabdus laumondii subsp. laumondii strain TT01 chromosome. complete genome
Mock2	MAG.001	100	0	98.03	85.61	88.96	NZ_FUIE01000088.1 Brevundimonas diminuta 3F5N. whole genome shotgun sequence
Mock2	MAG.002	81.03	0	96.19	66.9	84.05	NZ_PDHM01000001.1 Paenibacillus sp. EZ-K15 NODE_10_length_63251_cov_195.071747. whole genome shotgun sequence
Mock2	MAG.003	5.92	0	94.15	4.82	55.97	CP063166.1 Variovorax paradoxus strain VAI-C chromosome. complete genome
Mock2	MAG.004	21.96	0	97	12.98	87.91	CP063166.1 Variovorax paradoxus strain VAI-C chromosome. complete genome
Mock2	MAG.005	99.73	0.77	96.82	83.58	83.88	NZ_KB850048.1 Acinetobacter dispersus strain ANC 4105 acLZY-supercont1.1. whole genome shotgun sequence
Mock2	MAG.006	50	0	98.3	31.42	87.61	NZ_BCZP01000001.1 Delftia acidovorans NBRC 14950. whole genome shotgun sequence
Mock2	MAG.007	98.1	0	98.19	82.58	91.59	NZ_LT906480.1 Stenotrophomonas maltophilia strain NCTC10257 chromosome 1. complete sequence
Mock2	MAG.008	69.47	0	98.75	85.87	91.68	NC_021237.1 Pseudomonas protegens CHA0. complete sequence
Mock2	MAG.009	38.83	0	97.41	37.14	89.62	NZ_NOIG01000001.1 Acidovorax kalamii strain KNDSW-TSA6 contig_1. whole genome shotgun sequence
Mock2	MAG.010	36.22	0	99.6	19	95.77	NC_014228.1 Xenorhabdus nematophila ATCC 19061. complete sequence
Mock2	MAG.011	20.69	0	97.68	27.59	82.08	NZ_BCZP01000001.1 Delftia acidovorans NBRC 14950. whole genome shotgun sequence
Mock2	MAG.012	82.7	2.14	95.27	66.82	75.2	NZ_RAPY01000001.1 Sphingobacterium detergens strain CECT 7938 Ga0244598_101. whole genome shotgun sequence
Mock2	MAG.013	98.59	0.45	98.92	91.68	94.07	NC_021741.1 Serratia liquefaciens ATCC 27592. complete sequence
Mock2	MAG.014	62.07	0	95.85	55.17	77.19	CP063166.1 Variovorax paradoxus strain VAI-C chromosome. complete genome
Mock2	MAG.015	0	0	99.57	9.81	96.87	NC_014228.1 Xenorhabdus nematophila ATCC 19061. complete sequence
Mock2	MAG.016	99.05	0	98.49	93.31	91.39	NZ_JAPKNA010000001.1 Alcaligenes faecalis subsp. parafaecalis strain DSM 13975 RM15_1. whole genome shotgun sequence
Mock2	MAG.017	4.17	0	98.48	4.84	93.18	NZ_BCZP01000001.1 Delftia acidovorans NBRC 14950. whole genome shotgun sequence
Mock2	MAG.018	22.41	0	99.63	11.5	89.09	NC_014228.1 Xenorhabdus nematophila ATCC 19061. complete sequence
Mock2	MAG.019	0	0	88.08	0.68	31.85	CP063166.1 Variovorax paradoxus strain VAI-C chromosome. complete genome
Mock2	MAG.020	51.72	0	97.41	34.6	80.56	NZ_NOIG01000001.1 Acidovorax kalamii strain KNDSW-TSA6 contig_1. whole genome shotgun sequence
Mock2	MAG.021	12.07	0	98.74	6.73	93.46	NC_014228.1 Xenorhabdus nematophila ATCC 19061. complete sequence
Mock2	MAG.022	25.86	0	87.06	11.56	41.87	NZ_PGEN01000001.1 Sphingomonas koreensis strain JSS26 Ga0059261_unitig_0_quiver.1. whole genome shotgun sequence
Mock2	MAG.023	55.93	0	99.98	39.66	99.86	NZ_CP024901.1 Photorhabdus laumondii subsp. laumondii strain TT01 chromosome. complete genome
Mock2	MAG.024	0	0	99.98	14.71	99.62	NZ_CP024901.1 Photorhabdus laumondii subsp. laumondii strain TT01 chromosome. complete genome
Mock2	MAG.025	95.75	0.76	97.32	73.11	86.34	NZ_CP128540.1 Pseudomonas alloputida strain NMI24_14 chromosome. complete genome
Mock2	MAG.026	8.33	0	98.84	6.88	95.99	NC_014228.1 Xenorhabdus nematophila ATCC 19061. complete sequence
Mock2	MAG.027	5.17	0	97.37	17.19	89.33	NZ_NOIG01000001.1 Acidovorax kalamii strain KNDSW-TSA6 contig_1. whole genome shotgun sequence
Mock2	MAG.028	0.16	0	94.78	13.19	64.37	NZ_PDHM01000001.1 Paenibacillus sp. EZ-K15 NODE_10_length_63251_cov_195.071747. whole genome shotgun sequence
Mock2	MAG.030	19.5	0	98.3	19.77	92.42	NZ_BCZP01000001.1 Delftia acidovorans NBRC 14950. whole genome shotgun sequence
Mock2	MAG.031	97.83	0	97.41	78.47	88.13	NC_009667.1 Brucella anthropi ATCC 49188 chromosome 1. complete sequence
Mock2	MAG.032	0	0	95.33	7.7	80.42	NZ_RAPY01000001.1 Sphingobacterium detergens strain CECT 7938 Ga0244598_101. whole genome shotgun sequence
Mock2	MAG.033	99.21	0.53	94.81	82.29	80.33	NZ_JABBJN010000001.1 Achromobacter sp. Bel Contig_1. whole genome shotgun sequence
Mock2	MAG.034	17.54	0	99.98	17.33	99.63	NZ_CP024901.1 Photorhabdus laumondii subsp. laumondii strain TT01 chromosome. complete genome
Mock3	MAG.001	99.66	0	98.25	83.04	91.58	NZ_LT906480.1 Stenotrophomonas maltophilia strain NCTC10257 chromosome 1. complete sequence
Mock3	MAG.002	44.29	0	95.69	24.05	91.2	NZ_RAPY01000001.1 Sphingobacterium detergens strain CECT 7938 Ga0244598_101. whole genome shotgun sequence
Mock3	MAG.003	99.68	0.14	97.19	75.34	87.01	NZ_CP128540.1 Pseudomonas alloputida strain NMI24_14 chromosome. complete genome
Mock3	MAG.004	95.09	0.45	98.86	91.23	94.19	NC_021741.1 Serratia liquefaciens ATCC 27592. complete sequence
Mock3	MAG.005	22.81	0	99.46	13.08	95.09	NC_014228.1 Xenorhabdus nematophila ATCC 19061. complete sequence
Mock3	MAG.006	12.5	0	99.11	13.1	93.9	NC_014228.1 Xenorhabdus nematophila ATCC 19061. complete sequence
Mock3	MAG.007	47.71	0.2	87.19	19.05	40.12	NZ_PGEN01000001.1 Sphingomonas koreensis strain JSS26 Ga0059261_unitig_0_quiver.1. whole genome shotgun sequence
Mock3	MAG.008	40.87	0	97.37	40.57	88.7	NC_009667.1 Brucella anthropi ATCC 49188 chromosome 1. complete sequence
Mock3	MAG.009	98.73	0.17	96.52	82.64	84.47	NZ_CP059162.1 Pseudomonas chlororaphis subsp. aurantiaca strain YS05 chromosome. complete genome
Mock3	MAG.010	48.28	0	96.32	24.62	75.81	CP063166.1 Variovorax paradoxus strain VAI-C chromosome. complete genome
Mock3	MAG.011	37.44	0	98.36	41.45	91.09	NZ_JAPKNA010000001.1 Alcaligenes faecalis subsp. parafaecalis strain DSM 13975 RM15_1. whole genome shotgun sequence
Mock3	MAG.012	0.16	0	94.78	13.19	64.09	NZ_PDHM01000001.1 Paenibacillus sp. EZ-K15 NODE_10_length_63251_cov_195.071747. whole genome shotgun sequence
Mock3	MAG.013	0	0	88.6	0.67	24.09	CP063166.1 Variovorax paradoxus strain VAI-C chromosome. complete genome
Mock3	MAG.014	22.41	0	99.13	3.81	15.78	NC_021237.1 Pseudomonas protegens CHA0. complete sequence
Mock3	MAG.015	51.64	0	96.02	45.2	78.79	CP063166.1 Variovorax paradoxus strain VAI-C chromosome. complete genome
Mock3	MAG.016	38.83	0	97.43	36.88	89.51	NZ_NOIG01000001.1 Acidovorax kalamii strain KNDSW-TSA6 contig_1. whole genome shotgun sequence
Mock3	MAG.017	100	0	98.03	85.53	88.97	NZ_FUIE01000088.1 Brevundimonas diminuta 3F5N. whole genome shotgun sequence
Mock3	MAG.018	4.17	4.17	98.5	3.66	30.24	NZ_BCZP01000001.1 Delftia acidovorans NBRC 14950. whole genome shotgun sequence
Mock3	MAG.019	27.59	0	97.61	22.67	92.81	NZ_NOIG01000001.1 Acidovorax kalamii strain KNDSW-TSA6 contig_1. whole genome shotgun sequence
Mock3	MAG.020	99.73	0.77	96.82	83.58	83.94	NZ_KB850048.1 Acinetobacter dispersus strain ANC 4105 acLZY-supercont1.1. whole genome shotgun sequence
Mock3	MAG.021	48.11	0	99.98	31.32	99.84	NZ_CP024901.1 Photorhabdus laumondii subsp. laumondii strain TT01 chromosome. complete genome
Mock3	MAG.022	60.34	0	97.91	34.36	92.47	NC_009667.1 Brucella anthropi ATCC 49188 chromosome 1. complete sequence
Mock3	MAG.023	37.93	0	99.16	23.26	94.22	NC_014228.1 Xenorhabdus nematophila ATCC 19061. complete sequence
Mock3	MAG.024	0	0	98.25	7.57	89.45	NC_021237.1 Pseudomonas protegens CHA0. complete sequence
Mock3	MAG.025	96.29	1.33	98.8	81.46	90.96	NC_021237.1 Pseudomonas protegens CHA0. complete sequence
Mock3	MAG.026	52.54	0.02	86.9	18.91	39.96	NZ_PGEN01000001.1 Sphingomonas koreensis strain JSS26 Ga0059261_unitig_0_quiver.1. whole genome shotgun sequence
Mock3	MAG.027	56.9	0	98.47	51.75	91.58	NZ_JAPKNA010000001.1 Alcaligenes faecalis subsp. parafaecalis strain DSM 13975 RM15_1. whole genome shotgun sequence
Mock3	MAG.028	82.01	0.06	94.71	75.2	79.91	NZ_JABBJN010000001.1 Achromobacter sp. Bel Contig_1. whole genome shotgun sequence
Mock3	MAG.029	81.03	0	96.17	66.9	84.03	NZ_PDHM01000001.1 Paenibacillus sp. EZ-K15 NODE_10_length_63251_cov_195.071747. whole genome shotgun sequence
Mock3	MAG.030	20.69	0	97.68	27.58	82.07	NZ_BCZP01000001.1 Delftia acidovorans NBRC 14950. whole genome shotgun sequence
Mock3	MAG.031	30.8	0	98.29	26.66	90.67	NZ_BCZP01000001.1 Delftia acidovorans NBRC 14950. whole genome shotgun sequence
Mock3	MAG.032	0	0	93.71	3.49	54.34	NC_009667.1 Brucella anthropi ATCC 49188 chromosome 1. complete sequence
Mock3	MAG.033	0	0	99.12	6.95	73.2	NC_014228.1 Xenorhabdus nematophila ATCC 19061. complete sequence
Mock3	MAG.034	33.62	0	95.11	42.62	68.2	NZ_RAPY01000001.1 Sphingobacterium detergens strain CECT 7938 Ga0244598_101. whole genome shotgun sequence
Mock3	MAG.035	0	0	95.33	7.7	80.42	NZ_RAPY01000001.1 Sphingobacterium detergens strain CECT 7938 Ga0244598_101. whole genome shotgun sequence
Mock3	MAG.036	10.34	0	98.57	8.15	98.64	NZ_BCZP01000001.1 Delftia acidovorans NBRC 14950. whole genome shotgun sequence
Mock3	MAG.037	4.52	0	94.84	3.77	65.37	CP063166.1 Variovorax paradoxus strain VAI-C chromosome. complete genome
Mock3	MAG.038	0	0	99.98	5.13	99.43	NZ_CP024901.1 Photorhabdus laumondii subsp. laumondii strain TT01 chromosome. complete genome
Mock3	MAG.039	29.31	0	96.82	28.87	76.46	NZ_NOIG01000001.1 Acidovorax kalamii strain KNDSW-TSA6 contig_1. whole genome shotgun sequence
Mock3	MAG.040	4.17	0	99.99	14.07	99.68	NZ_CP024901.1 Photorhabdus laumondii subsp. laumondii strain TT01 chromosome. complete genome
Mock3	MAG.041	27.59	0	99.99	26.75	99.76	NZ_CP024901.1 Photorhabdus laumondii subsp. laumondii strain TT01 chromosome. complete genome
Mock4	MAG.001	3.45	0	97.37	12.14	86.93	NZ_NOIG01000001.1 Acidovorax kalamii strain KNDSW-TSA6 contig_1. whole genome shotgun sequence
Mock4	MAG.002	0	0	95.32	7.69	80.27	NZ_RAPY01000001.1 Sphingobacterium detergens strain CECT 7938 Ga0244598_101. whole genome shotgun sequence
Mock4	MAG.003	50	0	96.16	38.84	75.88	CP063166.1 Variovorax paradoxus strain VAI-C chromosome. complete genome
Mock4	MAG.004	20.69	0	97.68	27.56	82.03	NZ_BCZP01000001.1 Delftia acidovorans NBRC 14950. whole genome shotgun sequence
Mock4	MAG.005	97.93	0	98.19	82.4	91.46	NZ_LT906480.1 Stenotrophomonas maltophilia strain NCTC10257 chromosome 1. complete sequence
Mock4	MAG.006	95.62	3.74	95.87	81.28	81.57	NZ_CP059162.1 Pseudomonas chlororaphis subsp. aurantiaca strain YS05 chromosome. complete genome
Mock4	MAG.007	35.52	0	99.09	23.2	83.5	NZ_AP019810.1 Enterococcus mundtii strain 15-1A chromosome. complete genome
Mock4	MAG.008	82.7	2.14	95.27	66.93	75.32	NZ_RAPY01000001.1 Sphingobacterium detergens strain CECT 7938 Ga0244598_101. whole genome shotgun sequence
Mock4	MAG.009	0.78	0	93.93	2.62	34.41	CP063166.1 Variovorax paradoxus strain VAI-C chromosome. complete genome
Mock4	MAG.010	99.73	0.77	96.85	83.72	84.1	NZ_KB850048.1 Acinetobacter dispersus strain ANC 4105 acLZY-supercont1.1. whole genome shotgun sequence
Mock4	MAG.011	42.82	0	98.19	43.81	91.25	NZ_JAPKNA010000001.1 Alcaligenes faecalis subsp. parafaecalis strain DSM 13975 RM15_1. whole genome shotgun sequence
Mock4	MAG.012	41.63	0.26	95.95	32.24	80.47	CP063166.1 Variovorax paradoxus strain VAI-C chromosome. complete genome
Mock4	MAG.013	0	0	98.42	9.72	73.74	NC_021237.1 Pseudomonas protegens CHA0. complete sequence
Mock4	MAG.014	25.86	0	87.21	11.66	42.04	NZ_PGEN01000001.1 Sphingomonas koreensis strain JSS26 Ga0059261_unitig_0_quiver.1. whole genome shotgun sequence
Mock4	MAG.015	11.24	0	97.27	16.44	86.87	NZ_NOIG01000001.1 Acidovorax kalamii strain KNDSW-TSA6 contig_1. whole genome shotgun sequence
Mock4	MAG.016	78.56	0	98.18	54.73	90.18	NZ_BCZP01000001.1 Delftia acidovorans NBRC 14950. whole genome shotgun sequence
Mock4	MAG.017	97.66	0.84	94.82	81.89	79.81	NZ_JABBJN010000001.1 Achromobacter sp. Bel Contig_1. whole genome shotgun sequence
Mock4	MAG.018	97.77	0.45	98.92	91.93	94.16	NC_021741.1 Serratia liquefaciens ATCC 27592. complete sequence
Mock4	MAG.020	17.24	0	95.49	18.39	77.95	NZ_PDHM01000001.1 Paenibacillus sp. EZ-K15 NODE_10_length_63251_cov_195.071747. whole genome shotgun sequence
Mock4	MAG.021	0.16	0	94.78	13.23	63.01	NZ_PDHM01000001.1 Paenibacillus sp. EZ-K15 NODE_10_length_63251_cov_195.071747. whole genome shotgun sequence
Mock4	MAG.022	100	0	98.03	85.52	88.95	NZ_FUIE01000088.1 Brevundimonas diminuta 3F5N. whole genome shotgun sequence
Mock4	MAG.023	12.28	0	99.58	7.35	94.73	NC_014228.1 Xenorhabdus nematophila ATCC 19061. complete sequence
Mock4	MAG.024	74.18	0.57	97.5	59.17	83.93	NZ_NOIG01000001.1 Acidovorax kalamii strain KNDSW-TSA6 contig_1. whole genome shotgun sequence
Mock4	MAG.025	77.19	0	97.21	72.12	85.69	NZ_CP128540.1 Pseudomonas alloputida strain NMI24_14 chromosome. complete genome
Mock4	MAG.026	93.86	1.33	98.8	81.99	91.8	NC_021237.1 Pseudomonas protegens CHA0. complete sequence
Mock4	MAG.027	43.1	0	96.57	25.33	87.41	NZ_PDHM01000001.1 Paenibacillus sp. EZ-K15 NODE_10_length_63251_cov_195.071747. whole genome shotgun sequence
Mock4	MAG.028	30	0	96.54	24.58	84.95	NZ_PDHM01000001.1 Paenibacillus sp. EZ-K15 NODE_10_length_63251_cov_195.071747. whole genome shotgun sequence
Mock4	MAG.029	97.83	0	97.41	78.97	87.71	NC_009667.1 Brucella anthropi ATCC 49188 chromosome 1. complete sequence
Mock5	MAG.002	30.8	0	98.08	27.61	89.73	NZ_BCZP01000001.1 Delftia acidovorans NBRC 14950. whole genome shotgun sequence
Mock5	MAG.003	99.66	4.79	98.23	83.09	82.79	NZ_LT906480.1 Stenotrophomonas maltophilia strain NCTC10257 chromosome 1. complete sequence
Mock5	MAG.004	99.73	0.77	96.82	83.67	84.06	NZ_KB850048.1 Acinetobacter dispersus strain ANC 4105 acLZY-supercont1.1. whole genome shotgun sequence
Mock5	MAG.005	56.9	0	98.5	49.8	91.63	NZ_JAPKNA010000001.1 Alcaligenes faecalis subsp. parafaecalis strain DSM 13975 RM15_1. whole genome shotgun sequence
Mock5	MAG.006	51.95	0.47	95.84	44.93	76.85	CP063166.1 Variovorax paradoxus strain VAI-C chromosome. complete genome
Mock5	MAG.007	50	0	96.19	27.52	76.28	CP063166.1 Variovorax paradoxus strain VAI-C chromosome. complete genome
Mock5	MAG.008	34.48	0	98.01	40.84	85.1	NZ_BCZP01000001.1 Delftia acidovorans NBRC 14950. whole genome shotgun sequence
Mock5	MAG.009	98.21	0.45	98.9	92.19	94.12	NC_021741.1 Serratia liquefaciens ATCC 27592. complete sequence
Mock5	MAG.010	54.31	0	96	42.94	82.01	NZ_PDHM01000001.1 Paenibacillus sp. EZ-K15 NODE_10_length_63251_cov_195.071747. whole genome shotgun sequence
Mock5	MAG.011	92.56	0.87	98.82	75.39	86.24	NZ_AP019810.1 Enterococcus mundtii strain 15-1A chromosome. complete genome
Mock5	MAG.012	64.9	0.02	97.61	57	90.58	NZ_NOIG01000001.1 Acidovorax kalamii strain KNDSW-TSA6 contig_1. whole genome shotgun sequence
Mock5	MAG.013	33.62	0	95.09	42.86	68.59	NZ_RAPY01000001.1 Sphingobacterium detergens strain CECT 7938 Ga0244598_101. whole genome shotgun sequence
Mock5	MAG.014	0.16	0	94.67	13.29	63.71	NZ_PDHM01000001.1 Paenibacillus sp. EZ-K15 NODE_10_length_63251_cov_195.071747. whole genome shotgun sequence
Mock5	MAG.015	42.18	0	98.35	43.5	91.27	NZ_JAPKNA010000001.1 Alcaligenes faecalis subsp. parafaecalis strain DSM 13975 RM15_1. whole genome shotgun sequence
Mock5	MAG.017	64.78	0	97.24	63.56	85.92	NC_009667.1 Brucella anthropi ATCC 49188 chromosome 1. complete sequence
Mock5	MAG.018	100	0	98.03	85.49	88.96	NZ_FUIE01000088.1 Brevundimonas diminuta 3F5N. whole genome shotgun sequence
Mock5	MAG.019	99.35	0.14	97.2	75.36	87.42	NZ_CP128540.1 Pseudomonas alloputida strain NMI24_14 chromosome. complete genome
Mock5	MAG.020	44.29	0	95.72	23.92	90.72	NZ_RAPY01000001.1 Sphingobacterium detergens strain CECT 7938 Ga0244598_101. whole genome shotgun sequence
Mock5	MAG.021	81.54	0.06	94.7	74.89	79.71	NZ_JABBJN010000001.1 Achromobacter sp. Bel Contig_1. whole genome shotgun sequence
Mock5	MAG.022	0	0	95.32	7.69	80.27	NZ_RAPY01000001.1 Sphingobacterium detergens strain CECT 7938 Ga0244598_101. whole genome shotgun sequence
Mock5	MAG.023	52.54	0.02	86.85	18.8	39.74	NZ_PGEN01000001.1 Sphingomonas koreensis strain JSS26 Ga0059261_unitig_0_quiver.1. whole genome shotgun sequence
Mock5	MAG.024	43.1	0	96.57	25.33	87.39	NZ_PDHM01000001.1 Paenibacillus sp. EZ-K15 NODE_10_length_63251_cov_195.071747. whole genome shotgun sequence
Mock5	MAG.025	0	0	96.07	1.87	39.36	CP063166.1 Variovorax paradoxus strain VAI-C chromosome. complete genome
Mock5	MAG.026	37.93	0	98.04	14.93	97.43	NC_009667.1 Brucella anthropi ATCC 49188 chromosome 1. complete sequence
Mock5	MAG.027	17.24	0	97.4	28.85	90.44	NZ_NOIG01000001.1 Acidovorax kalamii strain KNDSW-TSA6 contig_1. whole genome shotgun sequence
Mock5M	MAG.001	97.83	0	97.4	78.34	87.71	NC_009667.1 Brucella anthropi ATCC 49188 chromosome 1. complete sequence
Mock5M	MAG.002	43.93	0	96.71	26.36	87.5	CP063166.1 Variovorax paradoxus strain VAI-C chromosome. complete genome
Mock5M	MAG.003	96.9	0	98.26	80.96	91.65	NZ_LT906480.1 Stenotrophomonas maltophilia strain NCTC10257 chromosome 1. complete sequence
Mock5M	MAG.004	8.33	0	99.99	14.13	98.72	NZ_CP024901.1 Photorhabdus laumondii subsp. laumondii strain TT01 chromosome. complete genome
Mock5M	MAG.005	99.68	0.14	97.33	75.2	86.23	NZ_CP128540.1 Pseudomonas alloputida strain NMI24_14 chromosome. complete genome
Mock5M	MAG.006	0.16	0	94.55	13.33	64.81	NZ_PDHM01000001.1 Paenibacillus sp. EZ-K15 NODE_10_length_63251_cov_195.071747. whole genome shotgun sequence
Mock5M	MAG.007	39.66	0	97.59	34.83	93.23	NZ_NOIG01000001.1 Acidovorax kalamii strain KNDSW-TSA6 contig_1. whole genome shotgun sequence
Mock5M	MAG.008	98.13	0.53	94.82	81.85	80.5	NZ_JABBJN010000001.1 Achromobacter sp. Bel Contig_1. whole genome shotgun sequence
Mock5M	MAG.009	98.64	0.17	96.5	82.42	83.64	NZ_CP059162.1 Pseudomonas chlororaphis subsp. aurantiaca strain YS05 chromosome. complete genome
Mock5M	MAG.010	0	0	95.33	7.7	80.42	NZ_RAPY01000001.1 Sphingobacterium detergens strain CECT 7938 Ga0244598_101. whole genome shotgun sequence
Mock5M	MAG.011	99.05	0	98.49	93.26	91.42	NZ_JAPKNA010000001.1 Alcaligenes faecalis subsp. parafaecalis strain DSM 13975 RM15_1. whole genome shotgun sequence
Mock5M	MAG.012	99.73	0.77	96.81	83.59	84.18	NZ_KB850048.1 Acinetobacter dispersus strain ANC 4105 acLZY-supercont1.1. whole genome shotgun sequence
Mock5M	MAG.013	98.04	1.65	98.74	91.58	90.71	NC_021237.1 Pseudomonas protegens CHA0. complete sequence
Mock5M	MAG.014	17.24	0	96.09	16.22	66.63	NZ_NOIG01000001.1 Acidovorax kalamii strain KNDSW-TSA6 contig_1. whole genome shotgun sequence
Mock5M	MAG.015	35.34	0	95.09	44.3	68.86	NZ_RAPY01000001.1 Sphingobacterium detergens strain CECT 7938 Ga0244598_101. whole genome shotgun sequence
Mock5M	MAG.016	77.32	0	98.13	56.09	89.78	NZ_BCZP01000001.1 Delftia acidovorans NBRC 14950. whole genome shotgun sequence
Mock5M	MAG.017	81.03	0	96.17	66.92	84.02	NZ_PDHM01000001.1 Paenibacillus sp. EZ-K15 NODE_10_length_63251_cov_195.071747. whole genome shotgun sequence
Mock5M	MAG.018	20.48	0	95.86	11.25	92.31	NZ_RAPY01000001.1 Sphingobacterium detergens strain CECT 7938 Ga0244598_101. whole genome shotgun sequence
Mock5M	MAG.019	20.69	0	96.28	10.26	70.69	CP063166.1 Variovorax paradoxus strain VAI-C chromosome. complete genome
Mock5M	MAG.020	25.86	0	87.12	11.87	42.8	NZ_PGEN01000001.1 Sphingomonas koreensis strain JSS26 Ga0059261_unitig_0_quiver.1. whole genome shotgun sequence
Mock5M	MAG.021	8.88	0	94.15	4.42	50.22	CP063166.1 Variovorax paradoxus strain VAI-C chromosome. complete genome
Mock5M	MAG.022	0	0	93.17	1.92	50.97	CP063166.1 Variovorax paradoxus strain VAI-C chromosome. complete genome
Mock5M	MAG.023	21.43	0	95.69	11.02	89.3	NZ_RAPY01000001.1 Sphingobacterium detergens strain CECT 7938 Ga0244598_101. whole genome shotgun sequence
Mock5M	MAG.024	82.16	0	99.21	50.48	89.44	NC_014228.1 Xenorhabdus nematophila ATCC 19061. complete sequence
Mock5M	MAG.025	28.03	0	97.41	32.32	89.33	NZ_NOIG01000001.1 Acidovorax kalamii strain KNDSW-TSA6 contig_1. whole genome shotgun sequence
Mock5M	MAG.026	61.08	0	99.98	42.23	98.93	NZ_CP024901.1 Photorhabdus laumondii subsp. laumondii strain TT01 chromosome. complete genome
Mock5M	MAG.027	22.41	0	95.81	31.28	77.09	CP063166.1 Variovorax paradoxus strain VAI-C chromosome. complete genome
Mock5M	MAG.028	4.17	0	99.98	4.46	85.23	NZ_CP024901.1 Photorhabdus laumondii subsp. laumondii strain TT01 chromosome. complete genome
Mock5M	MAG.029	8.33	0	99.64	16.93	97.73	NC_014228.1 Xenorhabdus nematophila ATCC 19061. complete sequence
Mock5M	MAG.030	12.07	0	97.62	4.5	90.05	NZ_NOIG01000001.1 Acidovorax kalamii strain KNDSW-TSA6 contig_1. whole genome shotgun sequence
Mock5M	MAG.031	95.09	0.45	98.91	90.73	94.09	NC_021741.1 Serratia liquefaciens ATCC 27592. complete sequence
Mock5M	MAG.032	0	0	99.99	5.74	99.7	NZ_CP024901.1 Photorhabdus laumondii subsp. laumondii strain TT01 chromosome. complete genome
Mock5M	MAG.033	20.69	0	97.68	27.59	82.07	NZ_BCZP01000001.1 Delftia acidovorans NBRC 14950. whole genome shotgun sequence
Mock5M	MAG.034	0	0	99.98	7.65	99.82	NZ_CP024901.1 Photorhabdus laumondii subsp. laumondii strain TT01 chromosome. complete genome
Mock5M	MAG.035	70.39	0.22	86.95	26.31	39.23	NZ_PGEN01000001.1 Sphingomonas koreensis strain JSS26 Ga0059261_unitig_0_quiver.1. whole genome shotgun sequence
Mock5M	MAG.036	100	0	98.03	85.53	88.97	NZ_FUIE01000088.1 Brevundimonas diminuta 3F5N. whole genome shotgun sequence

## Sheet: TableS4
Table S4: Taxa presence/absence across mock communities and methods
Mock	Method	Brevundimonas diminuta	Alcaligenes faecalis	Ochrobactrum anthropi	Serratia liquefaciens	Photorhabdus luminescens	Stenotrophomonas maltophilia	Xenorhabdus nematophila	Variovorax paradoxus	Delftia acidovorans	Enterococcus mundtii	Pseudomonas chlororaphis	Pseudomonas protegens	Pseudomonas putida	Acidovorax	Acinetobacter	Paenibacillus	Sphingobacterium	Sphingomonas	Achromobacter
Mock1	Kraken2	0	0	0	0	1	0	1	0	0	0	0	0	0	0	0	0	0	0	0
Mock1	Bracken	0	0	0	0	1.4316	0	1	0	1.0525	0	0	0	0	0	0	0	0	0	0
Mock1	Sourmash_k31	2.7798	0	1	5.8214	1	5.4225	5.6593	11.2189	0	0	7.9405	0	6.0707	4.5499	4.338	6.9557	4.1635	0	3.7646
Mock1	Sourmash_k51	1.8524	0	1	5.4138	1	5.3951	5.3577	11.2015	5.2704	0	7.6713	7.139	6.9882	3.3757	3.7721	5.5521	2.6103	0	2.0855
Mock1	Assembly-Binning-Method	1	2	3	4	5	6	7	8	9	0	0	0	13	14	15	16	17	18	19
Mock1	rpoB metabarcoding	14.9977	1.182	1.5663	0.124	4.0955	1.4506	41.0836	1.4795	11.7949	0.0083	1.8556	0.9051	7.5505	0.8596	0.1405	0.4835	0	5.9966	3.6079
Mock2	Kraken2	1	0	1	0	1	1	1	0	1	0	1	1	1	1	0	0	0	0	0
Mock2	Bracken	1	0	1	0	1	1	1	0	1	0	1	1	1	1	0	0	0	0	0
Mock2	Sourmash_k31	2.5814	0	0	6.358	7.2406	5.8227	5.5987	12.1582	6.6257	1.5319	8.1841	1.0257	7.1027	4.6102	4.475	7.434	4.1742	0.2624	4.0841
Mock2	Sourmash_k51	2.0619	0	0	6.146	7.1558	5.7538	5.6941	12.4735	5.8319	1.2615	8.3298	7.8886	7.4367	3.611	4.1517	6.0652	2.7894	0	2.2554
Mock2	Assembly-Binning-Method	1	2	3	4	5	6	7	8	9	0	0	12	13	14	15	16	17	18	19
Mock2	rpoB metabarcoding	5.3062	0.3826	0.5633	0.0585	1.0283	0.4756	81.4853	0.4942	4.0202	0.0053	0.6855	0.3348	1.6527	0.2763	0.0585	0.194	0	1.6793	1.0868
Mock3	Kraken2	6.1218	2.1413	2.8916	1.112	0	3.7251	2.3503	0	4.9208	0	4.1588	3.8017	3.0124	2.5468	0	1.3888	0	2.5084	2.3716
Mock3	Bracken	6.4817	2.3149	2.9853	1.6472	0	3.958	2.3841	0	9.702	0	4.6859	4.1791	3.9263	2.6169	0	1.3933	0	2.6164	2.436
Mock3	Sourmash_k31	2.3606	0	1	5.8259	1	5.325	5.06	11.1049	6.7721	2.3872	7.5464	0	6.6499	4.3122	4.0824	6.8011	3.9069	0	3.7666
Mock3	Sourmash_k51	1.8379	0	1	5.625	1	5.325	5.1483	11.3953	5.5052	2.04	7.6202	1	6.7951	3.3152	3.7895	5.5452	2.576	0	2.069
Mock3	Assembly-Binning-Method	1	2	3	4	5	6	7	8	9	0	11	12	13	14	15	16	17	18	19
Mock3	rpoB metabarcoding	27.9645	2.527	2.9327	0.2782	0.4405	2.8283	0.8578	2.5617	20.3373	0.0406	4.2773	2.5327	8.8096	1.6054	0.2666	1.4084	0	11.6089	7.32
Mock4	Kraken2	1	0	1	0	0	1	0	0	1	0	1	1	1	1	0	1	0	1	1
Mock4	Bracken	1	1	1	0	0	1	0	0	1	0	1	1	1	1	0	1	0	1	1
Mock4	Sourmash_k31	2.3476	0	1	5.8049	2.6953	5.3228	4.3985	11.1156	6.8685	3.1011	7.5348	1.0115	6.6541	4.2071	4.0726	7.5348	3.8776	0	3.7226
Mock4	Sourmash_k51	1.8752	0	1	5.622	2.3828	5.261	4.2422	11.4051	4.9739	2.7765	7.6099	7.0744	6.7982	3.2998	3.7322	5.9903	2.5439	0	2.0605
Mock4	Assembly-Binning-Method	1	2	3	4	0	6	7	8	9	10	11	12	13	14	15	16	17	18	19
Mock4	rpoB metabarcoding	29.2324	2.8074	3.0692	0.3926	0.0065	3.1608	0.0589	2.8532	19.9594	0.0327	4.522	1.6426	5.6541	1.492	0.3076	1.6033	0	13.7556	7.9314
Mock5	Kraken2	5.90358	2.32237	2.9621	1.07857	0	3.41226	0	0	4.38004	0	3.97714	3.64613	3.60098	2.42326	0	2.1745	0	2.79466	2.27507
Mock5	Bracken	5.90358	2.32237	2.9621	1.07857	0	3.41226	0	0	4.38004	0	3.97714	3.64613	3.60098	2.42326	0	2.1745	0	2.79466	2.27507
Mock5	Sourmash_k31	2.59248	0	1	6.21346	1.24089	5.69214	2.17928	11.9069	6.96907	3.56434	8.07223	1.18425	6.89956	4.66235	4.42807	7.30246	4.21568	0	4.05607
Mock5	Sourmash_k51	2.05828	0	1	6.01008	0	5.67154	1.80084	12.1257	5.82215	3.4176	8.12243	7.57278	7.22909	3.55919	4.05478	6.01652	2.74953	1	2.21532
Mock5	Assembly-Binning-Method	1	2	3	4	0	6	0	8	9	10	0	0	13	14	15	16	17	18	19
Mock5	rpoB metabarcoding	28.8019	2.7634	3.3518	0.4546	0	2.9506	0	3.0219	20.5652	0.0267	4.3502	1.9433	6.5965	1.6759	0.4635	1.3906	0	12.2571	7.7287
Mock5M	Kraken2	7.1835	1.9708	3.2865	1.2357	3.5221	3.8001	1.4693	0	3.5794	0	3.5889	4.578	2.7539	2.5803	0	1.3926	0	1.0348	2.0348
Mock5M	Bracken	7.6035	2.1294	3.3952	1.7336	3.6325	4.037	1.4884	0	7.0682	0	4.0307	5.0109	3.5659	2.6583	0	1.397	0	1.0926	2.0926
Mock5M	Sourmash_k31	5.145	0	4.3952	12.7811	14.5886	11.7158	11.1471	24.4942	14.1641	0	16.6018	2.0238	14.6474	9.2087	8.9897	14.9277	8.4023	0	8.1567
Mock5M	Sourmash_k51	3.9916	0	5.3952	12.3859	14.4178	11.5956	11.35	25.1376	11.5769	0	16.6071	15.6326	14.9865	7.2676	8.2235	12.1883	5.6069	0	4.5336
Mock5M	Assembly-Binning-Method	19.4736	4.1499	4.4375	2.6254	3.1947	5.2751	2.3803	5.1284	14.006	0.5715	5.418	5.7456	4.7964	4.318	1.2825	1.4822	5.2596	7.2765	3.1791
Mock5M	rpoB metabarcoding	33.2517	6.2611	8.707	0.2598	0	5.1857	0	1.2327	28.0494	0	2.6813	2.1585	4.2718	2.0026	0.1256	0.2758	0	0.9069	4.1911
